# Supplementary material for: Physiological Conditions Leading to Maternal Subclinical Ketosis in Holstein Dairy Cows Can Impair the Offspring’s Postnatal Growth and Gut Microbiome Development
Source: Microorganisms. 2023 Jul 19;11(7):1839. doi: 10.3390/microorganisms11071839 (PMC10383123; doi:10.3390/microorganisms11071839)
Supplement: Supplementary file 1 [file microorganisms-11-01839-s001.zip]

Archive with 1 entries (1 files):
- microorganisms-2459138-supplementary.pdf
